# Supplementary material for: Effects of Moderate-Intensity Continuous Training and High-Intensity Interval Training on Testicular Oxidative Stress, Apoptosis and m6A Methylation in Obese Male Mice
Source: Antioxidants (Basel). 2022 Sep 21;11(10):1874. doi: 10.3390/antiox11101874 (PMC9598593; doi:10.3390/antiox11101874)
Supplement: Supplementary file 1 [file antioxidants-11-01874-s001.zip]

Archive with 1 entries (1 files):
- antioxidants-1855104-supplementary.pdf
